# Supplementary material for: Potentially inappropriate prescriptions for older patients in long-term care
Source: BMC Geriatr. 2004 Oct 15;4:9. doi: 10.1186/1471-2318-4-9 (PMC529256; doi:10.1186/1471-2318-4-9)
Supplement: Additional File 1 — Appendix: List of explicit criteria used to assess the quality of prescribing in long-term care for elderly patients provide as additional file [file 1471-2318-4-9-S1.xls]

## Sheet: Appendix 1
		Appendix : List of explicit criteria used to assess the quality of prescribing in long-term care for elderly patients
		Criteria	ATC codes
		Potentially inappropriate medication, dosage or duration
		Psycholeptics	N05
		Antipsychotics	N05A
		Haloperidol >3mg/day	N05AD01
		Thioridazine >30mg/day	N05AC02
		Anxiolytics	N05B
		Long-acting benzodiazepines	N05BA02, N05BA05, N05BA01, N05CD01, N05CD10
		Intermediate and short-acting benzodiazepines at bedtime >30 days.	N05BA12, N05BA08, N05BA06, N05BA56, N05CD02, N05BA04
		Alprazolam at bedtime >30 days.	N05BA12
		Alprazolam >0.75 mg/day	N05BA12
		Lorazepam >3 mg/day	N05BA06, N05BA56
		Oxazepam at bedtime >30 days.	N05BA04
		Oxazepam unit dose >30 mg	N05BA04
		Meprobamate	N05BC01, N05BC51
		Hypnotics and sedatives	N05C
		Flurazepam	N05CD01
		Temazepam >30 mg/day	N05CD07
		Triazolam >30 days	N05CD05
		Triazolam unit dose >0.25 mg.	N05CD05
		Triazolam >0.125 mg/day	N05CD05
		Pentobarbital	N05CA01
		Secobarbital	N05CA06
		Chloral Hydrate	N05CC01
		Antidepressants	N06A
		Amitriptyline	N06AA09
		Combination amitriptyline and psycholeptic	N06CA, N06C
		Doxepine	N06AA12
		Fluoxetine >40 mg/day	N06AB03
		Imipramine >100 mg/day	N06AA02
		Trimipramine >100 mg/day	N06AA06
		Antihypertensives and diuretics	C02 and C03
		Hydrochlorothiazide >50mg/day	C03AA03
		Methyldopa	C02AB (01 or 02)
		Methyldopa-hydrochlorothiazide	C02LB01
		Reserpine	C02AA02, C02LA01, C02LA51, C02LA71, C02AA52
		Combination reserpine-hydrochlorothiazide	C02LA01,C02LA51,C02LA71
		Captopril > 75mg/day	C09AA01
		Enalapril > 20mg/day	C09AA02
		Hydralazine	C02DB02, C02LG02
		Propranolol	C07AA05, C07FA05 (+ other antihypertensive), C07BA05 (+ thiazide)
		Cardiac therapy	C01
		Disopyramide	C01BA03
		Digoxin>0.25 mg/day	C01AA05
		Quinidine >1000 mg/day	C01BA01, C01BA71, C01BA51
		Anti-inflammatory and anti-rheumatic products	M01
		Indomethacine	M01AB01, M01AB51
		Phenylbutazone	M01AA01
		Piroxicam >20mg/day	M01AC01
		Analgesics	N02
		Butorphanol	N02AF01
		Meperidine	N02AB02, N02AB52, N02AB72, N02AG03
		Meperidine >30 days	N02AB02, N02AB52, N02AB72, N02AG03
		Nalbuphine	N02AF02
		Pentazocine	N02AD01
		Propoxyphene	N02AC04, N02AC54, N02AC74
		Drugs used in diabetes	A10
		Chlorpropamide	A10BB02
		Serum lipid reducing agents	C10
		In patient aged 75 years and over	C10
		Anticoagulants	B01A
		Dipyridamole	B01AC07
		Drugs for peptic ulcer and GERD	A02B
		Cimetidine >3 months	A02BA01, A02BA51
		Cimetidine > 900mg/day	A02BA01, A02BA51
		Ranitidine > 300mg/day	A02BA02
		Decongestants
		Oxymetazoline daily >1 month	R01AA05, S01GA04
		Phenylephrine daily >1 month	R01AA04, R01AB01, R01BA03, S01GA04, S01GA55
		Pseudoephedrine daily >1 month	R01BA02, R01BA52
		Iron preparations	B03A
		Iron supplement >600 mg/day	B03AA
		Thyroid preparations	H03A
		Any thyroid gland preparation	H03AA05
		Muscle relaxants	M03
		Carisoprodrol	M03BA02, M03BA52, M03BA72
		Chlorzoxazone	M03BB03, M03BB53, M03BB73
		Cyclobenzaprine	M03BX08
		Methocarbamol	M03BA03, M03BA53, M03BA73
		Orphenadrine (Orphenidrate)	M03BC01, M03BC51
		Drugs for functional gastrointestinal disorders	A03
		Gastrointestinal antispasmodics >3 months	A03A, A03B, A03C, A03D, A03E
		Belladonna alkaloids, combined or not with phenobarbital	A03B, A03CB, A03DB
		Belladonna alkaloids, combined or not with phenobarbital >3 months	A03B, A03CB, A03DB
		Hyoscyamine	A03BA03, A03CB31
		Scopolamine (hyoscine)	A04AD01, A04AD51
		Clidinium-chlordiazepoxide >3 months	A03CA02
		Dicyclomine >3 months	A03AA07
		Propantheline >3 months	A03AB05, A03CA34
		Antihistamines for systemic use	R06
		Any preparation with an antihistamine	R06A
		Peripheral vasodilators	C04
		Cyclandelate (Cyclospasmol)	C04AX01
		Isoxsuprine	C04AA01
		Ergoloid mesylates	C04AE01
		Antipropulsives	A07D
		Diphenoxylate daily >30 days	A07DA01
		Drug-drug interactions
		NSAIDs	M01A, M01B
		NSAID + NSAID, except acetyl salicylic acid	M01A, M01B
		NSAID + warfarin	M01A, M01B + B01AA03
		Cardiovascular system	C
		Digoxin + quinidine	C01AA05 + C01BA01, C01BA71, C01BA51
		Beta-blocker + beta-blocker	C07 + C07
		Beta-blocker + theophylline	C07 + R03DA04, R03DB04, R03DA54, R03DA74
		Beta-blocker + verapamil	C07 + C08DA01, C08DA51
		CCB + CCB	C08 + C08
		ACEI + ACEI	C09 + C09
		ACEI + potassium-sparing diuretic	C09 + C03D
		Thiazide + thiazide	C03A + C03EA
		Thiazide + indapamide	C03A + C03BA11, C03EA
		Furosemide + etacrynic acid	C03CC01 + C03CA01, C03CB01, C03EB01
		Potassium-sparing diuretic + potassium supplement	C03D, C03E + A12B
		Psycholeptics and psychoanaleptics	N06 and N05
		Lithium + hydrochlorothiazide	N05AN01 + C03AA03, C03AB03, C03EA01, C03AX01
		Clonazepam + other benzodiazepines	N03AE 01 + N05BA, NO5CD
		Benzodiazepine + benzodiazepine	N05BA, NO5CD
		Benzodiazepine + hypnotic or sedative	N05BA + N05C, NO5CD
		Hypnotic or sedative + barbiturates	N05C + N05CA, N05CB, N03AA
		Hypnotic or sedative + hypnotic or sedative	N05C
		Antipsychotic + antipsychotic	N05A
		Barbiturates + barbiturates	N05CA, N05CB, N03AA
		Barbiturates + opioids	N05CA, N05CB, N03AA + N02A
		Barbiturates + antidepressants	N05CA, N05CB, N03AA + N06A, N06CA
		MAOI + levodopa	N06AF, N06AG, N04BD + N04BA
		MAOI + meperidine	N06AF, N06AG, N04BD + N02AB02, N02AG03, N02AB52, N02AB72
		MAOI + antidepressants	N06AF, N06AG, N04BD + N06CA, N06A
		MAOI + MAOI	N06AF, N06AG, N04BD
		Tricyclic antidepressant	N06AA
		Tricyclic antidepressant + clonidine	N06AA + C02AC01,N02CX02, C02LC01, C02LC51
		Drugs for peptic ulcer and GERD	A02B
		Cimetidine + nifedipine	A02BA01, A02BA51 + C08CA05, C08GA01, C08CA55
		Cimetidine + theophylline	A02BA01, A02BA51 + R03DA04, R03DB04, R03DA54, R03DA74
		Cimetidine + warfarin	A02BA01, A02BA51 + B01AA03
		Warfarin
		Warfarin + acetyl salicylic acid	B01AA03 + A01AD05, B01AC06, N02BA01
		Warfarin + clofibrate	B01AA03 + C10AB01
		Warfarin + levothyroxine	B01AA03 + H03AA01, H03AA03
		Warfarin + quinidine	B01AA03 + C01BA01, C01BA71, C01BA51
		Warfarin + TMP-SMX	B01AA03 + J01EE01
		ACEI: angiotensin converting enzyme inhibitor
		ATC: Anatomical Therapeutic Classification
		CCB: calcium channel blocker
		GERD: gastro-intestinal reflux disease
		MAOI: monoamine oxydase inhibitor
		NSAID: Non steroidal anti-inflammatory drug
